# Supplementary material for: Pulse Wave Velocity and Blood Pressure Variability as Prognostic Indicators in Very Elderly Patients
Source: J Clin Med. 2023 Feb 14;12(4):1510. doi: 10.3390/jcm12041510 (PMC9963376; doi:10.3390/jcm12041510)
Supplement: Supplementary file 1 [file jcm-12-01510-s001.zip]

Archive with 1 entries (1 files):
- jcm-2183593-supplementary.pdf
